# Supplementary material for: Butterfly Eyespots: Their Potential Influence on Aesthetic Preferences and Conservation Attitudes
Source: PLoS One. 2015 Nov 6;10(11):e0141433. doi: 10.1371/journal.pone.0141433 (PMC4636354; doi:10.1371/journal.pone.0141433)
Supplement: S1 Data — (ZIP) [file pone.0141433.s005.zip]

Archive with 3 entries (3 files):
- Data Sets (Studies 1, 2 and 3)/Eyespots_Dataset_Study1.sav
- Data Sets (Studies 1, 2 and 3)/Eyespots_Dataset_Study2.sav
- Data Sets (Studies 1, 2 and 3)/Eyespots_Dataset_Study3.sav
