# Supplementary material for: Butterfly Eyespots: Their Potential Influence on Aesthetic Preferences and Conservation Attitudes
Source: PLoS One. 2015 Nov 6;10(11):e0141433. doi: 10.1371/journal.pone.0141433 (PMC4636354; doi:10.1371/journal.pone.0141433)
Supplement: S2 Data — (ZIP) [file pone.0141433.s006.zip]

Archive with 1 entries (1 files):
- Data set Butterfly Study 4/Butterfly_Study_4.sav
